# Supplementary material for: Dose- and Time-Dependent Effects of Oleate on Mitochondrial Fusion/Fission Proteins and Cell Viability in HepG2 Cells: Comparison with Palmitate Effects
Source: Int J Mol Sci. 2021 Sep 10;22(18):9812. doi: 10.3390/ijms22189812 (PMC8468319; doi:10.3390/ijms22189812)
Supplement: Supplementary file 1 [file ijms-22-09812-s001.zip]

Archive with 1 entries (1 files):
- ijms-1359573-supplementary.pdf
